# Supplementary material for: Dysbiosis Triggers ACF Development in Genetically Predisposed Subjects
Source: Cancers (Basel). 2021 Jan 14;13(2):283. doi: 10.3390/cancers13020283 (PMC7828790; doi:10.3390/cancers13020283)
Supplement: Supplementary file 1 [file cancers-13-00283-s001.zip]

Archive with 6 entries (5 files):
- cancers-1044433-supplemental table.docx
- supplemental figures/
- supplemental figures/Figure S1.png
- supplemental figures/Figure S2.pdf
- supplemental figures/Figure S3.pdf
- supplemental figures/Supplementary Figure Legends.docx
